# Supplementary material for: Integrating Routine Hematological and Extended Inflammatory Parameters as a Novel Approach for Timely Diagnosis and Prognosis in Sepsis Management
Source: Diagnostics (Basel). 2024 May 2;14(9):956. doi: 10.3390/diagnostics14090956 (PMC11083944; doi:10.3390/diagnostics14090956)
Supplement: Supplementary file 1 [file diagnostics-14-00956-s001.zip]

Archive with 1 entries (1 files):
- diagnostics-2906526-supplementary.pdf
